# Supplementary material for: Co-Inhibition of the DNA Damage Response and CHK1 Enhances Apoptosis of Neuroblastoma Cells
Source: Int J Mol Sci. 2019 Jul 29;20(15):3700. doi: 10.3390/ijms20153700 (PMC6696225; doi:10.3390/ijms20153700)
Supplement: Supplementary file 1 [file ijms-20-03700-s001.zip]

Archive with 13 entries (12 files):
- CHK1i&ATMi Fig1.pdf
- __MACOSX/
- __MACOSX/._CHK1i&ATMi Fig1.pdf
- CHK1i&ATMi Fig2.pdf
- __MACOSX/._CHK1i&ATMi Fig2.pdf
- CHK1i&ATMi Fig3.pdf
- __MACOSX/._CHK1i&ATMi Fig3.pdf
- CHK1i&ATMi Fig4.pdf
- __MACOSX/._CHK1i&ATMi Fig4.pdf
- CHK1i&ATMi Fig5.pdf
- __MACOSX/._CHK1i&ATMi Fig5.pdf
- CHK1i&ATMi Fig6.pdf
- __MACOSX/._CHK1i&ATMi Fig6.pdf
